# Supplementary material for: Impact of Maternal Lifetime Stress on Offspring Biological Aging: A Systematic Review and Meta-Analysis of Observational Studies
Source: Int J Mol Sci. 2026 Mar 26;27(7):3019. doi: 10.3390/ijms27073019 (PMC13072815; doi:10.3390/ijms27073019)
Supplement: Supplementary file 1 [file ijms-27-03019-s001.zip]

Archive with 1 entries (1 files):
- ijms-4115371-supplementary.pdf
